# Supplementary material for: Synthesis of Spherical Nanoparticle Hybrids via Aerosol Thiol-Ene Photopolymerization and Their Bioconjugation
Source: Nanomaterials (Basel). 2022 Feb 8;12(3):577. doi: 10.3390/nano12030577 (PMC8838805; doi:10.3390/nano12030577)
Supplement: Supplementary file 1 [file nanomaterials-12-00577-s001.zip]

Archive with 1 entries (1 files):
- nanomaterials-1583846-SI for conversionupdate-done.pdf
